# Supplementary material for: Application of a ImageJ-Based Method to Measure Blood Flow in Adult Zebrafish and Its Applications for Toxicological and Pharmacological Assessments
Source: Biology (Basel). 2025 Jan 10;14(1):51. doi: 10.3390/biology14010051 (PMC11763070; doi:10.3390/biology14010051)
Supplement: Supplementary file 1 [file biology-14-00051-s001.zip]

Archive with 4 entries (4 files):
- Figure S1, 2, 3.pdf
- Supplementary Table.pdf
- Supplementary Video 1.mp4
- Supplementary Video 2.mp4
